# Supplementary material for: Acute Inflammatory Demyelinating Polyradiculoneuropathy‐like Associated with Subcutaneous Foslevodopa–Foscarbidopa: First Report
Source: Mov Disord. 2026 Feb 26;41(5):1317–8. doi: 10.1002/mds.70241 (PMC13206383; doi:10.1002/mds.70241)
Supplement: Supplementary file 1 — Data S1. Supporting Information. [file MDS-41-1317-s001.zip]

Archive with 2 entries (2 files):
- Table 1 avec modif.pdf
- Table 1 sans modif.pdf
